# Supplementary material for: Development of a High-Throughput UHPLC-DMS-MS/MS Method for Targeted Quantitation of Pertinent Phospholipid Classes in Colon Cancer
Source: Molecules. 2026 Jan 27;31(3):438. doi: 10.3390/molecules31030438 (PMC12899683; doi:10.3390/molecules31030438)
Supplement: Supplementary file 1 [file molecules-31-00438-s001.zip]

Archive with 1 entries (1 files):
- molecules-4003420-supplementary.pdf
